# Supplementary material for: Solvothermally Grown Oriented WO3 Nanoflakes for the Photocatalytic Degradation of Pharmaceuticals in a Flow Reactor
Source: Nanomaterials (Basel). 2024 May 15;14(10):860. doi: 10.3390/nano14100860 (PMC11124514; doi:10.3390/nano14100860)
Supplement: Supplementary file 1 [file nanomaterials-14-00860-s001.zip]

Archive with 1 entries (1 files):
- nanomaterials-2995449-supplementary.pdf
